# Supplementary material for: Overexpression of GhCAD6 in Upland Cotton (Gossypium hirsutum L.) Enhances Fiber Quality and Increases Lignin Content in Fibers
Source: Int J Mol Sci. 2025 Sep 29;26(19):9518. doi: 10.3390/ijms26199518 (PMC12524386; doi:10.3390/ijms26199518)
Supplement: Supplementary file 1 [file ijms-26-09518-s001.zip]

Archive with 1 entries (1 files):
- ijms-3875162-supplementary-proofed.pdf
